# Supplementary material for: Financing strategies for contract agricultural supply chain considering government subsidized interest
Source: PLoS One. 2026 Feb 24;21(2):e0341465. doi: 10.1371/journal.pone.0341465 (PMC12931798; doi:10.1371/journal.pone.0341465)
Supplement: S1 Appendix — Supplementary explanations for the model description, as well as the proof processes of all lemmas and propositions in the article. (TEX) [file pone.0341465.s001.tex]

% Template for PLoS
% Version 3.6 Aug 2022
%
% % % % % % % % % % % % % % % % % % % % % %
%
% -- IMPORTANT NOTE
%
% This template contains comments intended 
% to minimize problems and delays during our production 
% process. Please follow the template instructions
% whenever possible.
%
% % % % % % % % % % % % % % % % % % % % % % % 
%
% Once your paper is accepted for publication, 
% PLEASE REMOVE ALL TRACKED CHANGES in this file 
% and leave only the final text of your manuscript. 
% PLOS recommends the use of latexdiff to track changes during review, as this will help to maintain a clean tex file.
% Visit https://www.ctan.org/pkg/latexdiff?lang=en for info or contact us at latex@plos.org.
%
%
% There are no restrictions on package use within the LaTeX files except that no packages listed in the template may be deleted.
%
% Please do not include colors or graphics in the text.
%
% The manuscript LaTeX source should be contained within a single file (do not use \input, \externaldocument, or similar commands).
%
% % % % % % % % % % % % % % % % % % % % % % %
%
% -- FIGURES AND TABLES
%
% Please include tables/figure captions directly after the paragraph where they are first cited in the text.
%
% DO NOT INCLUDE GRAPHICS IN YOUR MANUSCRIPT
% - Figures should be uploaded separately from your manuscript file. 
% - Figures generated using LaTeX should be extracted and removed from the PDF before submission. 
% - Figures containing multiple panels/subfigures must be combined into one image file before submission.
% For figure citations, please use "Fig" instead of "Figure".
% See http://journals.plos.org/plosone/s/figures for PLOS figure guidelines.
%
% Tables should be cell-based and may not contain:
% - spacing/line breaks within cells to alter layout or alignment
% - do not nest tabular environments (no tabular environments within tabular environments)
% - no graphics or colored text (cell background color/shading OK)
% See http://journals.plos.org/plosone/s/tables for table guidelines.
%
% For tables that exceed the width of the text column, use the adjustwidth environment as illustrated in the example table in text below.
%
% % % % % % % % % % % % % % % % % % % % % % % %
%
% -- EQUATIONS, MATH SYMBOLS, SUBSCRIPTS, AND SUPERSCRIPTS
%
% IMPORTANT
% Below are a few tips to help format your equations and other special characters according to our specifications. For more tips to help reduce the possibility of formatting errors during conversion, please see our LaTeX guidelines at http://journals.plos.org/plosone/s/latex
%
% For inline equations, please be sure to include all portions of an equation in the math environment.  For example, x$^2$ is incorrect; this should be formatted as $x^2$ (or $\mathrm{x}^2$ if the romanized font is desired).
%
% Do not include text that is not math in the math environment. For example, CO2 should be written as CO\textsubscript{2} instead of CO$_2$.
%
% Please add line breaks to long display equations when possible in order to fit size of the column. 
%
% For inline equations, please do not include punctuation (commas, etc) within the math environment unless this is part of the equation.
%
% When adding superscript or subscripts outside of brackets/braces, please group using {}.  For example, change "[U(D,E,\gamma)]^2" to "{[U(D,E,\gamma)]}^2". 
%
% Do not use \cal for caligraphic font.  Instead, use \mathcal{}
%
% % % % % % % % % % % % % % % % % % % % % % % % 
%
% Please contact latex@plos.org with any questions.
%
% % % % % % % % % % % % % % % % % % % % % % % %

\documentclass[10pt,letterpaper]{article}
\usepackage[top=0.85in,left=2.75in,footskip=0.75in]{geometry}

%\usepackage[defaultcolor=red]{changes}
\usepackage[final]{changes} 

% amsmath and amssymb packages, useful for mathematical formulas and symbols
\usepackage{amsmath,amssymb}

% Use adjustwidth environment to exceed column width (see example table in text)
\usepackage{changepage}

% textcomp package and marvosym package for additional characters
\usepackage{textcomp,marvosym}

% cite package, to clean up citations in the main text. Do not remove.
\usepackage{cite}

% Use nameref to cite supporting information files (see Supporting Information section for more info)
\usepackage{nameref,hyperref}

% line numbers
\usepackage[right]{lineno}

% ligatures disabled
\usepackage[nopatch=eqnum]{microtype}
\DisableLigatures[f]{encoding = *, family = * }

% color can be used to apply background shading to table cells only
\usepackage[table]{xcolor}
\usepackage{subfigure}
% array package and thick rules for tables
\usepackage{array}


% create "+" rule type for thick vertical lines
\newcolumntype{+}{!{\vrule width 2pt}}

% create \thickcline for thick horizontal lines of variable length
\newlength\savedwidth
\newcommand\thickcline[1]{%
  \noalign{\global\savedwidth\arrayrulewidth\global\arrayrulewidth 2pt}%
  \cline{#1}%
  \noalign{\vskip\arrayrulewidth}%
  \noalign{\global\arrayrulewidth\savedwidth}%
}

% \thickhline command for thick horizontal lines that span the table
\newcommand\thickhline{\noalign{\global\savedwidth\arrayrulewidth\global\arrayrulewidth 2pt}%
\hline
\noalign{\global\arrayrulewidth\savedwidth}}


% Remove comment for double spacing
%\usepackage{setspace} 
%\doublespacing

% Text layout
\raggedright
\setlength{\parindent}{0.5cm}
\textwidth 5.25in 
\textheight 8.75in

% Bold the 'Figure #' in the caption and separate it from the title/caption with a period
% Captions will be left justified
\usepackage[aboveskip=1pt,labelfont=bf,labelsep=period,justification=raggedright,singlelinecheck=off]{caption}
\renewcommand{\figurename}{Fig}

% Use the PLoS provided BiBTeX style
\bibliographystyle{plos2015}

% Remove brackets from numbering in List of References
\makeatletter
\renewcommand{\@biblabel}[1]{\quad#1.}
\makeatother


% Header and Footer with logo
\usepackage{lastpage,fancyhdr,graphicx}
\usepackage{epstopdf}
%\pagestyle{myheadings}
\pagestyle{fancy}
\fancyhf{}
%\setlength{\headheight}{27.023pt}
%\lhead{\includegraphics[width=2.0in]{PLOS-submission.eps}}
\rfoot{\thepage/\pageref{LastPage}}
\renewcommand{\headrulewidth}{0pt}
\renewcommand{\footrule}{\hrule height 2pt \vspace{2mm}}
\fancyheadoffset[L]{2.25in}
\fancyfootoffset[L]{2.25in}
\lfoot{\today}

%% Include all macros below

\newcommand{\lorem}{{\bf LOREM}}
\newcommand{\ipsum}{{\bf IPSUM}}

\newtheorem{lemma}{Lemma}
\newtheorem{corollary}{Corollary}
\newtheorem{proposition}{Proposition}
%% END MACROS SECTION
\usepackage{tabularx}


\begin{document}
\vspace*{0.2in}

% Title must be 250 characters or less.

\nolinenumbers

\section{More details of the model description:}
\textbf{Assumption 1 (Yield randomness):} This paper assumes that the production of agricultural products per unit of land is a random variable $x$. And obeys the binomial distribution, $x = 1$ when the agricultural products are produced normally (with a probability of $\beta $), and $x = 0$ when natural disasters occur (with a probability of $\overline \beta   = 1 - \beta $), where $0 \le \beta  \le 1$.

\textbf{Assumption 3 (The cost of financing):} In order to simplify the calculation, this paper normalizes the production cost of agricultural products to zero, assuming that the cost of planting technology invested by the farmer is $\eta{e_F}^2/2$, where $\eta $ is the cost coefficient of planting technology. Therefore, the actual cost borne by the farmer is $\eta {e_F}^2\left( {1 + {r_B}} \right)/2$ or $\eta {e_F}^2\left( {1 + {r_P}} \right)/2$.

\textbf{Assumption 4 (The conditions that ensure production by farmers):} We assume that the retail price of agricultural products and the number of the farmer's land satisfy a certain relationship: \resizebox{.4\hsize}{!}{$pq{\alpha ^2} > \max \{ \eta \left( {1 + {r_B}} \right),\eta \left( {1 + {r_P}} \right)\} $}.

\textbf{Assumption 5 (Government interest subsidy):} $\theta $ represents the level of the government's interest rate subsidy, $0 \le \theta  \le 1$. The government implements an interest rate subsidy policy to compensate the financial institutions for part of the interest on the loans $\eta {e_F}^2\theta {r_B}/2$ or $\eta {e_F}^2\theta {r_P}/2$.

In addition, the second item of Eq~\eqref{Eq.4} represents the risk that the platform needs to bear for providing financing services to the farmer. When agricultural products are normally produced and sold, the platform's income from financing services is $\eta {e_F}^2{r_P}/2$. When agricultural products are affected by natural disasters, the platform suffers a loss $\eta {e_F}^2/2$. Therefore, the platform's additional income is expected to be $\eta {e_F}^2\left( {{r_P}\beta  - \left( {1 - \beta } \right)} \right)/2$.

\textbf{The function of the hybrid financing mode:
We denote by $NH$ when the government does not subsidize the financing interest. The profit function of the farmer, the platform and social welfare are shown as follows:}
\begin{gather}
	\pi _F^{NH}\left( {{e_F}} \right) = E{[w\left( {1 + \alpha {e_F}} \right)qx - \frac{\rho }{2}\eta {e_F}^2\left( {1 + {r_B}} \right) - \frac{{1 - \rho }}{2}\eta {e_F}^2\left( {1 + {r_P}} \right)]^ + }\nonumber\\
	\pi _P^{NH}\left( w \right) = E{[\left( {p - w} \right)\left( {1 + \alpha {e_F}} \right)qx]^ + } + \frac{{1 - \rho }}{2}\eta {e_F}^2\left( {{r_P}\beta  - \left( {1 - \beta } \right)} \right)\nonumber\\
	S{W^{NH}} = \pi _F^{NH} + \pi _P^{NH}\nonumber
\end{gather}

We denote by $IH$ when the government subsidizes the financing interest. The profit function of the farmer, the platform and social welfare are shown as follows:
\begin{gather}
	\pi _F^{IH}\left( {{e_F}} \right) = E{[w\left( {1 + \alpha {e_F}} \right)qx - \frac{\rho }{2}\eta {e_F}^2\left( {1 + \left( {1 - \theta } \right){r_B}} \right) - \frac{{1 - \rho }}{2}\eta {e_F}^2\left( {1 + \left( {1 - \theta } \right){r_P}} \right)]^ + }\nonumber\\
	\pi _P^{IH}\left( w \right) = E{[\left( {p - w} \right)\left( {1 + \alpha {e_F}} \right)qx]^ + } + \frac{{1 - \rho }}{2}\eta {e_F}^2\left( {{r_P}\beta  - \left( {1 - \beta } \right)} \right)\nonumber\\
	S{W^{IH}} = \pi _F^{IH} + \pi _P^{IH} - \frac{\rho }{2}\eta {e_F}^2\theta {r_B} - \frac{{1 - \rho }}{2}\eta {e_F}^2\theta {r_P}\nonumber
\end{gather}

\section{Proof of lemmas and propositions:}
\textbf{Proof of Lemma 1:} The profit functions of the farmer and the platform are calculated based on the decision function, respectively:
\begin{gather}
	\pi _F^{NB} = \beta \left( {w\left( {1 + \alpha {e_F}} \right)q - \frac{1}{2}\eta {e_F}^2\left( {1 + {r_B}} \right)} \right)\nonumber\\
	\pi _P^{NB} = \beta \left( {p - w} \right)\left( {1 + \alpha {e_F}} \right)q\nonumber
\end{gather}

According to the decision sequence, firstly the platform determines the wholesale price of the agricultural products $w$ by maximizing the profit $\pi _P^{NB}$ in the Eq~\eqref{Eq.3}, and next the farmer determines the level of planting technology $e_F$ by maximizing the profits $\pi _F^{NB}$ in the Eq~\eqref{Eq.1}.

This paper solves the equation by inverse induction. Firstly, the derivatives of $e_F$ for $\pi _F^{NB}$ can be obtained as $\frac{{\partial \pi _F^{NB}}}{{\partial {e_F}}} = \beta \,\left( {\alpha \,q\,w - {e_F}\,\eta \,\left( {{r_B} + 1} \right)} \right)$. And the second order partial derivatives respectively can be obtained as $\frac{{{\partial ^2}\pi _F^{NB}}}{{\partial {e_F}^2}} =  - \beta \,\eta \,\left( {{r_B} + 1} \right) < 0$, which indicates that there exists an optimal solution. Thus, by means of the joint equation $\frac{{\partial \pi _F^{NB}}}{{\partial {e_F}}} = 0$, we can obtain $e_F^{NB} = \frac{{\alpha \,q\,w}}{{\eta  + \eta \,{r_B}}}$. 

Secondly, we substitute $e_F^{NB}$  into $\pi _P^{NB}$  and the derivation of $w$ for $\pi _P^{NB}$ can be obtained as $\frac{{\partial \pi _P^{NB}}}{{\partial w}} = q\beta \left( {\frac{{q\left( {p - 2w} \right){\alpha ^2}}}{{\eta \left( {1 + {r_B}} \right)}} - 1} \right)$. The second order partial derivatives can be obtained as$\frac{{{\partial ^2}\pi _P^{NB}}}{{\partial {w^2}}} =  - \frac{{2\,{\alpha ^2}\,\beta \,{q^2}}}{{\eta  + \eta \,{r_B}}} < 0$, which indicates that there exists an optimal solution. Thus, by means of the equation $\frac{{\partial \pi _P^{NB}}}{{\partial w}} = 0$, we can obtain the optimal solution for the wholesale price ${w^{NB*}} = \frac{{p\,q\,{\alpha ^2} - \eta  - \eta \,{r_B}}}{{2\,{\alpha ^2}\,q}}$. We can obtain optimal solution for the level of planting technology $e_F^{NB*} = \frac{{p\,q\,{\alpha ^2} - \eta  - \eta \,{r_B}}}{{2\,\alpha \,\eta \,\left( {{r_B} + 1} \right)}}$ by substituting ${w^{NB*}}$ into $e_F^{NB}$.

Finally, we can obtain the maximum profit for each participant $\pi _F^{NB*}$, $\pi _P^{NB*}$ by substituting ${w^{NB*}}$ and $e_F^{NB*}$ into $\pi _F^{NB},\pi _P^{NB}$. 

This completes the proof.

\textbf{Proof of Lemma 2:} The profit functions of the farmer and the platform are calculated based on the decision function, respectively:
\begin{gather}
	\pi _F^{NP} = \beta \left( {w\left( {1 + \alpha {e_F}} \right)q - \frac{1}{2}\eta e_F^2\left( {1 + {r_P}} \right)} \right)\nonumber\\
	\pi _P^{NP} = \beta \left( {p - w} \right)\left( {1 + \alpha {e_F}} \right)q + \frac{1}{2}\eta e_F^2\left( {\beta {r_P} - \left( {1 - \beta } \right)} \right)\nonumber
\end{gather}

According to the decision sequence, firstly the platform determines the wholesale price of the agricultural products $w$ by maximizing the profit $\pi _P^{NP}$ in the Eq~\eqref{Eq.4}, and next the farmer determines the level of planting technology $e_F$ by maximizing the profits $\pi _F^{NP}$ in the Eq~\eqref{Eq.2}.

This paper solves the equation by inverse induction. Firstly, the derivatives of $e_F$ for $\pi _F^{NP}$ can be obtained as $\frac{{\partial \pi _F^{NP}}}{{\partial {e_F}}} = \beta \left( {qw\alpha  - \eta {e_F}\left( {1 + {r_P}} \right)} \right)$. And the second order partial derivatives respectively can be obtained as $\frac{{{\partial ^2}\pi _F^{NP}}}{{\partial {e_F}^2}} =  - \beta \eta \left( {1 + {r_P}} \right) < 0$, which indicates that there exists an optimal solution. Thus, by means of the joint equation $\frac{{\partial \pi _F^{NP}}}{{\partial {e_F}}} = 0$, we can obtain $e_F^{NP} = \frac{{qw\alpha }}{{\eta \left( {1 + {r_P}} \right)}}$. 

Secondly, we substitute $e_F^{NP}$  into $\pi _P^{NP}$ and the derivation of $w$ for $\pi _P^{NP}$ can be obtained as \resizebox{.3\hsize}{!}{$\frac{{\partial \pi _P^{NP}}}{{\partial w}} =  - \frac{{q\left( {q{\alpha ^2}\left( {w - p\beta  + w\beta } \right) + \beta \eta  + \beta \left( { - pq{\alpha ^2} + qw{\alpha ^2} + 2\eta } \right){r_P} + \beta \eta r_P^2} \right)}}{{\eta {{\left( {1 + {r_P}} \right)}^2}}}$}. The second order partial derivatives can be obtained as $\frac{{{\partial ^2}\pi _P^{NP}}}{{\partial {w^2}}} =  - \frac{{q\left( {q{\alpha ^2}\left( {1 + \beta } \right) + q{\alpha ^2}\beta {r_P}} \right)}}{{\eta {{\left( {1 + {r_P}} \right)}^2}}} < 0$, which indicates that there exists an optimal solution. Thus, by means of the equation $\frac{{\partial \pi _P^{NP}}}{{\partial w}} = 0$, we can obtain the optimal solution for the wholesale price ${w^{NP*}} =  - \frac{{\beta \left( {1 + {r_P}} \right)\left( { - pq{\alpha ^2} + \eta  + \eta {r_P}} \right)}}{{q{\alpha ^2}\left( {1 + \beta  + \beta {r_P}} \right)}}$. We can obtain optimal solution for the level of planting technology $e_F^{NP*} =  - \frac{{\beta \left( { - pq{\alpha ^2} + \eta  + \eta {r_P}} \right)}}{{\alpha \eta \left( {1 + \beta  + \beta {r_P}} \right)}}$ by substituting ${w^{NP*}}$ into $e_F^{NP}$.

Finally, we can obtain the maximum profit for each participant $\pi _F^{NP*}$, $\pi _P^{NP*}$ by substituting ${w^{NP*}}$ and $e_F^{NP*}$ into $\pi _F^{NP},\pi _P^{NP}$. 

This completes the proof.

\textbf{Proof of Proposition 1:} According to the equilibrium results of Lemma 1 and Lemma 2, we have:

(i)\resizebox{.65\hsize}{!}{${w^{NP*}} - {w^{NB*}} = \frac{{\left( {\beta  - 1} \right)\left( {pq{\alpha ^2} - \eta } \right) + \eta {r_B}\left( {1 + \beta  + \beta {r_P}} \right) + \beta {r_P}\left( {pq{\alpha ^2} - 3\eta  - 2\eta {r_P}} \right)}}{{2q{\alpha ^2}\left( {1 + \beta  + \beta {r_P}} \right)}}$}. Obviously, \resizebox{.2\hsize}{!}{${2q{\alpha ^2}\left( {1 + \beta  + \beta {r_P}} \right)}>0$}, if \resizebox{.6\hsize}{!}{$\left( {\beta  - 1} \right)\left( {pq{\alpha ^2} - \eta } \right) + \eta {r_B}\left( {1 + \beta  + \beta {r_P}} \right) + \beta {r_P}\left( {pq{\alpha ^2} - 3\eta  - 2\eta {r_P}} \right) > 0$}, then ${w^{NP*}} > {w^{NB*}}$. Through analysis, it can be concluded that, if $pq{\alpha ^2} - \eta  + \eta {r_B} - 2\eta {r_P} > 0$ and ${\beta _1} < \beta  < 1$, then ${w^{NP*}} > {w^{NB*}}$, otherwise, ${w^{NP*}} < {w^{NB*}}$.
Here, ${\beta _1} = \frac{{pq{\alpha ^2} - \eta  - \eta {r_B}}}{{\left( {1 + {r_P}} \right)\left( {pq{\alpha ^2} - \eta  + \eta {r_B} - 2\eta {r_P}} \right)}}$.

(ii)\resizebox{.55\hsize}{!}{$e_F^{NP*} - e_F^{NB*} = \frac{{\left( {\beta  - 1} \right)\left( {pq{\alpha ^2} - \eta } \right) - \beta \left( {pq{\alpha ^2} + \eta } \right){r_P} + {r_B}\left( {2pq{\alpha ^2}\beta  + \eta  - \beta \eta  - \beta \eta {r_P}} \right)}}{{2\alpha \eta \left( {1 + {r_B}} \right)\left( {1 + \beta  + \beta {r_P}} \right)}}$}. Obviously, \resizebox{.25\hsize}{!}{${2\alpha \eta \left( {1 + {r_B}} \right)\left( {1 + \beta  + \beta {r_P}} \right)}>0$}, if \resizebox{.6\hsize}{!}{$\left( {\beta  - 1} \right)\left( {pq{\alpha ^2} - \eta } \right) - \beta \left( {pq{\alpha ^2} + \eta } \right){r_P} + {r_B}\left( {2pq{\alpha ^2}\beta  + \eta  - \beta \eta  - \beta \eta {r_P}} \right) > 0$}, then $e_F^{NP*} > e_F^{NB*}$. Through analysis, it can be concluded that, if $\eta  < \min \{ {\eta _1},\bar \eta \}$ and ${\beta _2} < \beta  < 1$, then ${w^{NP*}} > {w^{NB*}}$, otherwise, $e_F^{NP*} < e_F^{NB*}$.
Here, ${\eta _1} = \frac{{pq{\alpha ^2}\left( {1 + 2{r_B} - {r_P}} \right)}}{{\left( {1 + {r_B}} \right)\left( {1 + {r_P}} \right)}}$, $\bar \eta  = \frac{{pq{\alpha ^2}}}{{\min \left\{ {1 + {r_B},1 + {r_P}} \right\}}}$, \resizebox{.4\hsize}{!}{${\beta _2} = \frac{{pq{\alpha ^2} - \eta  - \eta {r_B}}}{{pq{\alpha ^2} - \eta  - \left( {pq{\alpha ^2} + \eta } \right){r_P} + {r_B}\left( {2pq{\alpha ^2} - \eta  - \eta {r_P}} \right)}}$}.

(iii)\resizebox{.9\hsize}{!}{$\pi _F^{NP*} - \pi _F^{NB*} = \frac{1}{{8{\alpha ^2}\eta }}\beta \left( {\frac{{\left( { - pq{\alpha ^2} + \eta  + \eta {r_B}} \right)\left( {pq{\alpha ^2} + 3\eta  + 3\eta {r_B}} \right)}}{{1 + {r_B}}} - \frac{{4\beta \left( {1 + {r_P}} \right)\left( { - pq{\alpha ^2} + \eta  + \eta {r_P}} \right)\left( {pq{\alpha ^2}\beta  + \left( {2 + \beta } \right)\eta  + \beta \eta {r_P}} \right)}}{{{{\left( {1 + \beta  + \beta {r_P}} \right)}^2}}}} \right)$}.

(iv)\resizebox{.9\hsize}{!}{$\pi _P^{NP*} - \pi _P^{NB*} = \frac{{\beta \left( \begin{array}{l}
				\left( { - 1 + \beta } \right){\left( {pq{\alpha ^2} - \eta } \right)^2} - \beta \left( {{p^2}{q^2}{\alpha ^4} + 2pq{\alpha ^2}\eta  - 3{\eta ^2}} \right){r_P} + 2\beta {\eta ^2}r_P^2 - {\eta ^2}r_B^2\left( {1 + \beta  + \beta {r_P}} \right)\\
				+ 2{r_B}\left( {\left( {pq{\alpha ^2} - \eta } \right)\left( {pq{\alpha ^2}\beta  + \eta } \right) + \beta \eta \left( { - pq{\alpha ^2} + \eta } \right){r_P} + \beta {\eta ^2}r_P^2} \right)
			\end{array} \right)}}{{4{\alpha ^2}\eta \left( {1 + {r_B}} \right)\left( {1 + \beta  + \beta {r_P}} \right)}}$}.

The analytical approach of (iii) and (iv) are similar to (i) and (ii).The relevant notation is shown below:\\
\resizebox{.33\hsize}{!}{${\beta _3} = \frac{{{f_2}(\eta ) + 2(pq{\alpha ^2} - \eta (1 + {r_P}))\sqrt {(1 + {r_B}){f_3}(\eta )} }}{{(1 + {r_P}){f_1}(\eta )}}$},
\resizebox{.3\hsize}{!}{${\beta _4} = \frac{{{{(pq{\alpha ^2} - \eta  - \eta {r_B})}^2}}}{{{M_3}{\eta ^2} - {M_2}\eta  + {p^2}{q^2}{\alpha ^4}(1 + 2{r_B} - {r_P})}}$},
\resizebox{.35\hsize}{!}{${\eta _3} = \frac{{{M_2}/2 - \sqrt {(2{p^2}{q^2}{\alpha ^4}(1 + {r_B}){{({r_B} - {r_P})}^2}(1 + {r_P})} }}{{(1 + {r_B})(1 - {r_B} + 2{r_P})(1 + {r_P})}}$},\\
\resizebox{.55\hsize}{!}{${\eta _2} = \frac{{pq{\alpha ^2}\left( {\sqrt {(4(1 - {r_B} - 3r_B^2 + (3 + 5{r_B}){r_P} - r_P^2)}  - \sqrt {(1 + {r_B})(1 + {r_P})} } \right)}}{{\sqrt {{M_1}(1 - 3{r_B} + 4{r_P})} }}$}.Here \resizebox{.4\hsize}{!}{${f_1}(\eta ) = {M_1}{\eta ^2} + {M_2}\eta  - {p^2}{q^2}{\alpha ^4}(3 + 4{r_B} - {r_P})$}, \\\resizebox{.32\hsize}{!}{${f_2}(\eta ) = {M_1}{\eta ^2} - {M_2}\eta  + {p^2}{q^2}{\alpha ^4}(1 + {r_P})$}, \resizebox{.3\hsize}{!}{${f_3}(\eta ) = {M_1}{\eta ^2} + {M_2}\eta  + {p^2}{q^2}{\alpha ^4}(1 + {r_P})$}, \resizebox{.35\hsize}{!}{${f_4}(\eta ) = {M_3}{\eta ^2} - {M_2}\eta  + {p^2}{q^2}{\alpha ^4}(1 + 2{r_B} - {r_P})$}, \\\resizebox{.3\hsize}{!}{${M_1} = \left( {1 - 3{r_B} + 4{r_P}} \right)\left( {1 + {r_B}} \right)\left( {1 + {r_P}} \right)$}, \resizebox{.3\hsize}{!}{${M_3} = \left( {1 + {r_B}} \right)\left( {1 - {r_B} + 2{r_P}} \right)\left( {1 + {r_P}} \right)$}, \resizebox{.25\hsize}{!}{${M_2} = 2pq{\alpha ^2}(1 + {r_B})(1 + {r_P})$}.

This completes the proof.

\textbf{Proof of Proposition 2:} According to the equilibrium results of Lemma 1 and Lemma 2, we have:
\begin{gather}
	\resizebox{.3\hsize}{!}{$\pi _B^{NB*} = \frac{{\left( {\beta  + \beta \,{r_B} - 1} \right)\,{{\left( {p\,q\,{\alpha ^2} - \eta  - \eta \,{r_B}} \right)}^2}}}{{8\,{\alpha ^2}\,\eta \,{{\left( {{r_B} + 1} \right)}^2}}}$}\nonumber\\
	\resizebox{.5\hsize}{!}{$\pi _P^{NP*} = \frac{{\beta \,\left( {\beta \,{\alpha ^4}\,{p^2}\,{q^2} + 2\,{\alpha ^2}\,\eta \,p\,q + \beta \,{\eta ^2}\,{r_P}^2 + 2\,\beta \,{\eta ^2}\,{r_P} + \beta \,{\eta ^2}} \right)}}{{2\,{\alpha ^2}\,\eta \,\left( {\beta  + \beta \,{r_P} + 1} \right)}}$}\nonumber
\end{gather}

It is clear from the analysis that only when ${r_B} > \frac{{1 - \beta }}{\beta }$ is satisfied, we get $\pi _B^{NB*} > 0$. Since ${r_B}$ satisfies $0 < {r_B} < 1$, the derivation of ${r_B}$ in $\pi _B^{NB*}$ yields: \resizebox{.5\hsize}{!}{$\frac{{\partial \pi _B^{NB*}}}{{\partial {r_B}}} = \frac{{\left( { - p\,q\,{\alpha ^2} + \eta  + \eta \,{r_B}} \right)\,\left( {\beta \,\eta  - 2\,{\alpha ^2}\,p\,q + 2\,\beta \,\eta \,{r_B} + \beta \,\eta \,{r_B}^2 + {\alpha ^2}\,\beta \,p\,q + {\alpha ^2}\,\beta \,p\,q\,{r_B}} \right)}}{{8\,{\alpha ^2}\,\eta \,{{\left( {{r_B} + 1} \right)}^3}}}$}. By means of the joint equation $\frac{{\partial \pi _B^{NB*}}}{{\partial {r_B}}} = 0$, we can obtain ${r_{B1}} = \frac{{{\alpha ^2}\,p\,q - \eta }}{\eta }$, \resizebox{.3\hsize}{!}{${r_{B2}} = \frac{{ - \alpha \,\sqrt {\beta \,p\,q\,\left( {\beta \,p\,q\,{\alpha ^2} + 8\,\eta } \right)}  - 2\,\beta \,\eta  - {\alpha ^2}\,\beta \,p\,q}}{{2\,\beta \,\eta }}$}, ${r_{B3}} = \frac{{\alpha \,\sqrt {\beta \,p\,q\,\left( {\beta \,p\,q\,{\alpha ^2} + 8\,\eta } \right)}  - 2\,\beta \,\eta  - {\alpha ^2}\,\beta \,p\,q}}{{2\,\beta \,\eta }}$. By observation, ${r_{B2}}<0$, so it is only necessary to compare the size of $\pi _B^{NB*}$ at ${r_B} = 0, {r_B} = 1, {r_{B1}}, {r_{B3}}$. This can be obtained by comparison: 

(i) Consider the case when the bank is profitable if $0 < \beta  < {\left( {\frac{{\sqrt 2  - \sqrt {10} }}{4}} \right)^2}$, when $\eta  < \frac{{pq{\alpha ^2}\left( {1 - \beta } \right)}}{{2\beta }}$, takes ${r_B} = {r_{B3}}$, $\pi _B^{NB*}$ max, when $\eta  > \frac{{pq{\alpha ^2}\left( {1 - \beta } \right)}}{{2\beta }}$, takes ${r_B} = 1$, $\pi _B^{NB*}$ max. If ${\left( {\frac{{\sqrt 2  - \sqrt {10} }}{4}} \right)^2} < \beta  < 1$, when $\frac{{pq{\alpha ^2}\left( {1 - \beta } \right)}}{{2\beta }} < \eta  < \frac{{pq{\alpha ^2}\left( {1 + \sqrt {2\beta } } \right)}}{4}$, takes ${r_B} = 1$, $\pi _B^{NB*}$ max, when $\eta  > \frac{{pq{\alpha ^2}\left( {1 + \sqrt {2\beta } } \right)}}{4}$ or $\eta  < \frac{{pq{\alpha ^2}\left( {1 - \beta } \right)}}{{2\beta }}$, takes ${r_B} = {r_{B3}}$, $\pi _B^{NB*}$ max.

(ii) Consider the case when the bank is losing money and since $\frac{{\partial \pi _B^{NB*}}}{{\partial {r_B}}} > 0$, take ${r_B} = 1$, $\pi _B^{NB*}$ max.

Derivation of ${r_P}$ in $\pi _P^{NP*}$ yields, $\frac{{\partial \pi _P^{NP*}}}{{\partial {r_P}}} = \frac{{{\beta ^2}\,\left( { - p\,q\,{\alpha ^2} + \eta  + \eta \,{r_P}} \right)\,\left( {\beta \,p\,q\,{\alpha ^2} + 2\,\eta  + \beta \,\eta  + \beta \,\eta \,{r_P}} \right)}}{{2\,{\alpha ^2}\,\eta \,{{\left( {\beta  + \beta \,{r_P} + 1} \right)}^2}}}$. Continuing the derivation gives the second order derivative as $\frac{{{\partial ^2}\pi _P^{NP*}}}{{\partial {r_P}^2}} = \frac{{{\beta ^2}\,{{\left( {\beta \,p\,q\,{\alpha ^2} + \eta } \right)}^2}}}{{{\alpha ^2}\,\eta \,{{\left( {\beta  + \beta \,{r_P} + 1} \right)}^3}}}$. By observation, it is clear that $\frac{{\partial \pi _P^{NP*}}}{{\partial {r_P}}} < 0, \frac{{{\partial ^2}\pi _P^{NP*}}}{{\partial {r_P}^2}} > 0$, and hence $\pi _P^{NP*}$ is maximal when ${r_P} = 0$.

This completes the proof.

\textbf{Proof of Lemma 3:} The profit functions of the farmer and the platform are calculated based on the decision function, respectively:
\begin{gather}
	\pi _F^{IB} = \beta \left( {w\left( {1 + \alpha {e_F}} \right)q - \frac{1}{2}\eta {e_F}^2\left( {1 + \left( {1 - \theta } \right){r_B}} \right)} \right)\nonumber\\
	\pi _P^{IB} = \beta \left( {p - w} \right)\left( {1 + \alpha {e_F}} \right)q\nonumber
\end{gather}

According to the decision sequence, firstly the platform determines the wholesale price of the agricultural products $w$ by maximizing the profit $\pi _P^{IB}$, and next the farmer determines the level of planting technology $e_F$ by maximizing the profits $\pi _F^{IB}$.

This paper solves the equation by inverse induction. Firstly, the derivatives of $e_F$ for $\pi _F^{IB}$ can be obtained as $\frac{{\partial \pi _F^{IB}}}{{\partial {e_F}}} = \beta \left( {qw\alpha  - \eta {e_F}\left( {1 + \left( {1 - \theta } \right){r_B}} \right)} \right)$. And the second order partial derivatives respectively can be obtained as \\$\frac{{{\partial ^2}\pi _F^{IB}}}{{\partial {e_F}^2}} =  - \beta \eta \left( {1 + \left( {1 - \theta } \right){r_B}} \right) < 0$, which indicates that there exists an optimal solution. Thus, by means of the joint equation $\frac{{\partial \pi _F^{IB}}}{{\partial {e_F}}} = 0$, we can obtain $e_F^{IB} = \frac{{qw\alpha }}{{\eta \left( {1 + {r_B} - \theta {r_B}} \right)}}$. 

Secondly, we substitute $e_F^{IB}$  into $\pi _P^{IB}$ and the derivation of $w$ for $\pi _P^{IB}$ can be obtained as $\frac{{\partial \pi _P^{IB}}}{{\partial w}} = \frac{{q\beta \left( {pq{\alpha ^2} - 2qw{\alpha ^2} - \eta  + \eta \left( { - 1 + \theta } \right){r_B}} \right)}}{{\eta \left( {1 + \left( {1 - \theta } \right){r_B}} \right)}}$. The second order partial derivatives can be obtained as $\frac{{{\partial ^2}\pi _P^{IB}}}{{\partial {w^2}}} = \frac{{2{q^2}{\alpha ^2}\beta }}{{\eta \left( { - 1 + \left( { - 1 + \theta } \right){r_B}} \right)}} < 0$, which indicates that there exists an optimal solution. Thus, by means of the equation $\frac{{\partial \pi _P^{IB}}}{{\partial w}} = 0$, we can obtain the optimal solution for the wholesale price ${w^{IB*}} = \frac{{pq{\alpha ^2} - \eta  + \eta \left( { - 1 + \theta } \right){r_B}}}{{2q{\alpha ^2}}}$. We can obtain optimal solution for the level of planting technology $e_F^{IB*} = \frac{{ - pq{\alpha ^2} + \eta  + \left( {\eta  - \eta \theta } \right){r_B}}}{{2\alpha \eta \left( { - 1 + \left( { - 1 + \theta } \right){r_B}} \right)}}$ by substituting ${w^{IB*}}$ into $e_F^{IB}$.

Finally, we can obtain the maximum profit for each participant $\pi _F^{IB*}$, $\pi _P^{IB*}$ by substituting ${w^{IB*}}$ and $e_F^{IB*}$ into $\pi _F^{IB},\pi _P^{IB}$. 

This completes the proof.

\textbf{Proof of Lemma 4:} The profit functions of the farmer and the platform are calculated based on the decision function, respectively:
\begin{gather}
	\pi _F^{IP} = \beta \left( {w\left( {1 + \alpha {e_F}} \right)q - \frac{1}{2}\eta e_F^2\left( {1 + \left( {1 - \theta } \right){r_P}} \right)} \right)\nonumber\\
	\pi _P^{IP} = \beta \left( {p - w} \right)\left( {1 + \alpha {e_F}} \right)q + \frac{1}{2}\eta e_F^2\left( {\beta {r_P} - \left( {1 - \beta } \right)} \right)\nonumber
\end{gather}

According to the decision sequence, firstly the platform determines the wholesale price of the agricultural products $w$ by maximizing the profit $\pi _P^{IP}$, and next the farmer determines the level of planting technology $e_F$ by maximizing the profits $\pi _F^{IP}$.

This paper solves the equation by inverse induction. Firstly, the derivatives of $e_F$ for $\pi _F^{IP}$ can be obtained as$\frac{{\partial \pi _F^{IP}}}{{\partial {e_F}}} = \beta \left( {qw\alpha  - \eta {e_F}\left( {1 + \left( {1 - \theta } \right){r_P}} \right)} \right)$. And the second order partial derivatives respectively can be obtained as \\$\frac{{{\partial ^2}\pi _F^{IP}}}{{\partial {e_F}^2}} =  - \beta \eta \left( {1 + \left( {1 - \theta } \right){r_P}} \right) < 0$, which indicates that there exists an optimal solution. Thus, by means of the joint equation $\frac{{\partial \pi _F^{IP}}}{{\partial {e_F}}} = 0$, we can obtain $e_F^{IP} = \frac{{qw\alpha }}{{\eta \left( {1 + {r_P} - \theta {r_P}} \right)}}$. 

Secondly, we substitute $e_F^{IP}$  into $\pi _P^{IP}$ and the derivation of $w$ for $\pi _P^{IP}$ can be obtained as \\$\frac{{\partial \pi _P^{IP}}}{{\partial w}} = q\left( {\frac{{qw{\alpha ^2}\left( { - 1 + \beta  + \beta {r_P}} \right)}}{{\eta {{\left( { - 1 + \left( { - 1 + \theta } \right){r_P}} \right)}^2}}} + \frac{{q\left( {p - w} \right){\alpha ^2}\beta }}{{\eta  + \left( {\eta  - \eta \theta } \right){r_P}}} - \beta \left( {1 + \frac{{qw{\alpha ^2}}}{{\eta  + \left( {\eta  - \eta \theta } \right){r_P}}}} \right)} \right)$. The second order partial derivatives can be obtained as $\frac{{{\partial ^2}\pi _P^{IP}}}{{\partial {w^2}}} = \frac{{{q^2}{\alpha ^2}\left( { - 1 - \beta  + \beta \left( { - 1 + 2\theta } \right){r_P}} \right)}}{{\eta {{\left( { - 1 + \left( { - 1 + \theta } \right){r_P}} \right)}^2}}} < 0$, which indicates that there exists an optimal solution. Thus, by means of the equation $\frac{{\partial \pi _P^{IP}}}{{\partial w}} = 0$, we can obtain the optimal solution for the wholesale price ${w^{IP*}} = \frac{{\beta \left( { - 1 + \left( { - 1 + \theta } \right){r_P}} \right)\left( {pq{\alpha ^2} - \eta  + \eta \left( { - 1 + \theta } \right){r_P}} \right)}}{{q{\alpha ^2}\left( { - 1 - \beta  + \beta \left( { - 1 + 2\theta } \right){r_P}} \right)}}$. We can obtain optimal solution for the level of planting technology $e_F^{IP*} =  - \frac{{\beta \left( {pq{\alpha ^2} - \eta  + \eta \left( { - 1 + \theta } \right){r_P}} \right)}}{{\alpha \eta \left( { - 1 - \beta  + \beta \left( { - 1 + 2\theta } \right){r_P}} \right)}}$ by substituting ${w^{IP*}}$ into $e_F^{IP}$.

Finally, we can obtain the maximum profit for each participant $\pi _F^{IP*}$, $\pi _P^{IP*}$ by substituting ${w^{IP*}}$ and $e_F^{IP*}$ into $\pi _F^{IP},\pi _P^{IP}$. 

This completes the proof.

\textbf{Proof of Proposition 3:} According to the equilibrium results of Lemma 3 and Lemma 4, we have:
\begin{gather}
	\resizebox{.8\hsize}{!}{${w^{IP*}} - {w^{IB*}} = \frac{{\left( { - 1 + \beta } \right)\left( {pq{\alpha ^2} - \eta } \right) + \beta {r_P}\left( {pq{\alpha ^2} - 3\eta  + 2\eta \theta  - 2\eta {{\left( { - 1 + \theta } \right)}^2}{r_P}} \right) + \eta \left( { - 1 + \theta } \right){r_B}\left( { - 1 - \beta  + \beta \left( { - 1 + 2\theta } \right){r_P}} \right)}}{{2q{\alpha ^2}\left( {1 + \beta  + \beta \left( {1 - 2\theta } \right){r_P}} \right)}}$}\nonumber\\
	\resizebox{.7\hsize}{!}{$e_F^{IP*} - e_F^{IB*} = \frac{{\left( { - 1 + \beta } \right)\left( {pq{\alpha ^2} - \eta } \right) + \beta \left( { - \eta  + pq{\alpha ^2}\left( { - 1 + 2\theta } \right)} \right){r_P} - \left( { - 1 + \theta } \right){r_B}\left( {2pq{\alpha ^2}\beta  + \eta  - \beta \eta  - \beta \eta {r_P}} \right)}}{{2\alpha \eta \left( {1 + \left( {1 - \theta } \right){r_B}} \right)\left( {1 + \beta  + \beta \left( {1 - 2\theta } \right){r_P}} \right)}}$}\nonumber
\end{gather}

Obviously, when the parameters satisfy condition $0 < \beta  < 1,0 < \theta  < 1,0 < {r_P} < 1$, the denominator \resizebox{.2\hsize}{!}{${2q{\alpha ^2}\left( {1 + \beta  + \beta \left( {1 - 2\theta } \right){r_P}} \right)}>0$} and \resizebox{.35\hsize}{!}{${2\alpha \eta \left( {1 + \left( {1 - \theta } \right){r_B}} \right)\left( {1 + \beta  + \beta \left( {1 - 2\theta } \right){r_P}} \right)}>0$}, so We only need to analyze the positive and negative conditions of molecules. Firstly, for  ${w^{IP*}} - {w^{IB*}}$, by combining same terms it can be concluded that the denominator is a primary function about ${{r_B}}$ with slope $\eta \left( {1 - \theta } \right)\left( {1 + \beta  - \beta \left( { - 1 + 2\theta } \right){r_P}} \right)>0$. By means of the equation ${w^{IP*}} - {w^{IB*}} =0$, we can obtain \\\resizebox{.4\hsize}{!}{${r_{B4}} = \frac{{\left( {1 - \beta } \right)\left( {pq{\alpha ^2} - \eta } \right) + \beta {r_P}\left( { - pq{\alpha ^2} + \eta \left( {3 - 2\theta } \right) + 2\eta {{\left( {1 - \theta } \right)}^2}{r_P}} \right)}}{{\eta \left( {1 - \theta } \right)\left( {1 + \beta  + \beta \left( {1 - 2\theta } \right){r_P}} \right)}}$}. Through analysis we find that $\beta  < \frac{1}{{1 + {r_P}}} $ needs to be satisfied in order to ensure that ${r_{B4}}$ is in the interval ${r_{B4}}\in[0,1]$. Thus, if $0 < {r_B} < {r_{B4}}$ and $0 < \beta  < \frac{1}{{1 + {r_P}}}$, then ${w^{IP*}} < {w^{IB*}}$, otherwise, ${w^{IP*}} > {w^{IB*}}$. Similarly, we can obtain the relationship between $e_F^{IP*}$ and $e_F^{IB*}$.

The relevant notation is shown below:\\
\resizebox{.4\hsize}{!}{${r_{B4}} = \frac{{\left( {1 - \beta } \right)\left( {pq{\alpha ^2} - \eta } \right) + \beta {r_P}\left( { - pq{\alpha ^2} + \eta \left( {3 - 2\theta } \right) + 2\eta {{\left( {1 - \theta } \right)}^2}{r_P}} \right)}}{{\eta \left( {1 - \theta } \right)\left( {1 + \beta  + \beta \left( {1 - 2\theta } \right){r_P}} \right)}}$},\resizebox{.4\hsize}{!}{${\eta _4} = \frac{{pq{\alpha ^2}(1 - \beta  + 2\beta ( - 1 + \theta ){r_B} + (\beta  - 2\beta \theta ){r_P})}}{{( - 1 + ( - 1 + \theta ){r_B})(\beta  + \beta {r_P} - 1)}}$}.

This completes the proof.

\textbf{Proof of Proposition 4:} According to the equilibrium results, we have:
\resizebox{.2\hsize}{!}{${w^{IB*}} - {w^{NB*}} = \frac{{\eta \theta {r_B}}}{{2q{\alpha ^2}}} > 0$},
\resizebox{.25\hsize}{!}{$e_F^{IB*} - e_F^{NB*} = \frac{{pq\alpha \theta {r_B}}}{{2\eta \left( {1 + {r_B}} \right)\left( {1 + \left( {1 - \theta } \right){r_B}} \right)}} > 0$},
\resizebox{.37\hsize}{!}{$\pi _F^{IB*} - \pi _F^{NB*} = \frac{{\beta \theta {r_B}\left( {{p^2}{q^2}{\alpha ^4} + 3{\eta ^2} + 3{\eta ^2}\left( {2 - \theta } \right){r_B} + 3{\eta ^2}\left( {1 - \theta } \right)r_B^2} \right)}}{{8{\alpha ^2}\eta \left( {1 + {r_B}} \right)\left( {1 + \left( {1 - \theta } \right){r_B}} \right)}} > 0$},
\resizebox{.37\hsize}{!}{$\pi _P^{IB*} - \pi _P^{NB*} = \frac{{\beta \theta {r_B}\left( {{p^2}{q^2}{\alpha ^4} - {\eta ^2} + {\eta ^2}\left( { - 2 + \theta } \right){r_B} + {\eta ^2}\left( { - 1 + \theta } \right)r_B^2} \right)}}{{4{\alpha ^2}\eta \left( {1 + {r_B}} \right)\left( {1 + \left( {1 - \theta } \right){r_B}} \right)}} > 0$},\\
\resizebox{.4\hsize}{!}{${w^{IP*}} - {w^{NP*}} = \frac{{\beta \theta {r_P}\left( {pq{\alpha ^2}\left( { - 1 + \beta } \right) + 2\eta  + \left( {pq{\alpha ^2}\beta  + \eta \left( {2 - \theta  - \beta \theta } \right)} \right){r_P} - \beta \eta \theta r_P^2} \right)}}{{q{\alpha ^2}\left( {1 + \beta  + \beta {r_P}} \right)\left( {1 + \beta  + \beta \left( {1 - 2\theta } \right){r_P}} \right)}}$},
\resizebox{.55\hsize}{!}{$e_F^{IP*} - e_F^{NP*} = \frac{{ - {{\left( {1 - \beta } \right)}^2}\left( {pq{\alpha ^2} - \eta } \right) + {r_P}\left( {\left( {\left( {1 - \beta } \right)\eta \left( {1 + \beta \left( { - 2 + \theta } \right)} \right)} \right) + pq{\alpha ^2}\beta \left( {1 - \beta  + 2\theta } \right) + \beta \eta \left( { - 1 + \beta  - \beta \theta } \right){r_P}} \right)}}{{\alpha \eta \left( {3 - \beta  + \left( {2 - \beta } \right){r_P}} \right)\left( {1 + \beta  + \beta \left( {1 - 2\theta } \right){r_P}} \right)}} > 0$},\\
\resizebox{.4\hsize}{!}{$\pi _F^{IP*} - \pi _F^{NP*} = \frac{{{M_4}}}{{2{\alpha ^2}\eta {{\left( {1 + \beta  + \beta {r_P}} \right)}^2}\left( { - 1 - \beta  + \beta \left( { - 1 + 2\theta } \right){r_P}} \right)}} > 0$},
\resizebox{.4\hsize}{!}{$\pi _P^{IP*} - \pi _P^{NP*} = \frac{{ - {M_5}}}{{2{\alpha ^2}\eta \left( {1 + \beta  + \beta {r_P}} \right){{\left( {1 + \beta  + \left( {\beta  - 2\beta \theta } \right){r_P}} \right)}^2}}} > 0$}.

Obviously, the denominator of ${w^{IP*}} - {w^{NP*}}>0$ is greater than 0, so it is only necessary to determine if the numerator is positive or negative. Combining like terms of $\theta $ in the numerator reveals that the numerator is negative when $\frac{{pq{\alpha ^2}\left( {\beta  + \beta {r_P} - 1} \right) + 2\eta \left( {1 + {r_P}} \right)}}{{\eta {r_P}\left( {1 + \beta  + \beta {r_P}} \right)}} < \theta  < 1$ is satisfied.

The relevant notation is shown below:\\
\resizebox{.99\hsize}{!}{${M_4} = \beta \left( { - \left( {\left( {1 + \beta } \right)\left( {{p^2}{q^2}{\alpha ^4}\beta  + 2pq{\alpha ^2}\eta  + \beta \left( {3 + 2\beta } \right){\eta ^2}} \right)} \right) + \beta {r_P}\left( \begin{array}{l}
			- {p^2}{q^2}{\alpha ^4}\beta \left( {1 + 2\beta \theta } \right) + 2pq{\alpha ^2}\eta \left( { - 1 + \theta  + {\beta ^2}\theta } \right) + {\eta ^2}\left( {2\left( { - 3 + \theta } \right) + \beta \left( { - 15 + 4\beta \left( { - 2 + \theta } \right) + 8\theta } \right)} \right)\\
			+ {r_P}\left( \begin{array}{l}
				- 2{p^2}{q^2}{\alpha ^4}{\beta ^2}\theta  + 4pq{\alpha ^2}{\beta ^2}\eta \theta  + {\eta ^2}\left( { - 3 - 3\beta \left( {5 + 4\beta } \right) + 2\theta  + 4\beta \left( {4 + 3\beta } \right)\theta  - {{\left( {1 + \beta } \right)}^2}{\theta ^2}} \right)\\
				+ \beta \eta {r_P}\left( {2pq{\alpha ^2}\beta \theta  + \eta \left( { - 5 - 2\left( { - 4 + \theta } \right)\theta  - 2\beta \left( {4 + \left( { - 6 + \theta } \right)\theta } \right)} \right) - \beta \eta \left( {2 + \left( { - 4 + \theta } \right)\theta } \right){r_P}} \right)
			\end{array} \right)
		\end{array} \right)} \right)$},\\\resizebox{.99\hsize}{!}{${M_5} = \beta \left( {\left( {1 + \beta } \right)\left( {{p^2}{q^2}{\alpha ^4}\beta  + 2pq{\alpha ^2}\eta  + \beta \left( {3 + 2\beta } \right){\eta ^2}} \right) + \beta {r_P}\left( \begin{array}{l}
			{p^2}{q^2}{\alpha ^4}\beta \left( {1 - 3\left( {1 + \beta } \right)\theta } \right) + 2pq{\alpha ^2}\eta \left( {1 + \left( { - 3 + \beta } \right)\left( {1 + \beta } \right)\theta } \right) + {\eta ^2}\left( {6 + 15\beta  + 8{\beta ^2} - \left( {1 + \beta } \right)\left( {4 + 9\beta } \right)\theta } \right)\\
			+ {r_P}\left( \begin{array}{l}
				- 2pq{\alpha ^2}\beta \eta \left( {2 + \beta \left( { - 2 + \theta } \right) - 3\theta } \right)\theta  + {p^2}{q^2}{\alpha ^4}{\beta ^2}\theta \left( { - 3 + 4\theta } \right) + \\
				{\eta ^2}\left( {3 + 2\left( { - 2 + \theta } \right)\theta  + \beta \left( {15 + \theta \left( { - 26 + 9\theta } \right)} \right) + {\beta ^2}\left( {12 + \theta \left( { - 27 + 11\theta } \right)} \right)} \right) + \beta \eta {r_P}\\
				\left( { - 2pq{\alpha ^2}\beta \left( { - 1 + \theta } \right)\theta  + \eta \left( {5 + 8\beta  - \left( {13 + 27\beta } \right)\theta  + \left( {9 + 22\beta } \right){\theta ^2} - 3\left( {1 + \beta } \right){\theta ^3}} \right) - \beta \eta \left( { - 2 + 3\theta } \right)\left( {1 + \left( { - 3 + \theta } \right)\theta } \right){r_P}} \right)
			\end{array} \right)
		\end{array} \right)} \right)$}.

This completes the proof.	

\end{document}
